# Supplementary material for: Cardiovascular Health, Assessed by Life’s Essential 8, Is Associated with Lower Risk of Disability Among Older, Community-Dwelling Men and Women
Source: Eur J Investig Health Psychol Educ. 2025 Sep 8;15(9):181. doi: 10.3390/ejihpe15090181 (PMC12468947; doi:10.3390/ejihpe15090181)
Supplement: Supplementary file 1 [file ejihpe-15-00181-s001.zip]

Archive with 1 entries (1 files):
- ejihpe-3649505-supplementary.pdf
